# Supplementary material for: Serum hsa-miR-22-3p, hsa-miR-885-5p, Lipase-to-Amylase Ratio, C-Reactive Protein, CA19-9, and Neutrophil-to-Lymphocyte Ratio as Prognostic Factors in Advanced Pancreatic Ductal Adenocarcinoma
Source: Curr Issues Mol Biol. 2025 Jan 3;47(1):27. doi: 10.3390/cimb47010027 (PMC11763715; doi:10.3390/cimb47010027)
Supplement: Supplementary file 1 [file cimb-47-00027-s001.zip]

Archive with 1 entries (1 files):
- cimb-3383892-supplementary.pdf
